# Supplementary material for: Noncovalent Interactions and Crystal Structure Prediction of Energetic Materials
Source: Molecules. 2022 Jun 10;27(12):3755. doi: 10.3390/molecules27123755 (PMC9229783; doi:10.3390/molecules27123755)
Supplement: Supplementary file 1 [file molecules-27-03755-s001.zip]

Archive with 1 entries (1 files):
- molecules-1754510-supplementary.pdf
